# Supplementary material for: Genetic Diversification and Dispersal of Taro (Colocasia esculenta (L.) Schott)
Source: PLoS One. 2016 Jun 17;11(6):e0157712. doi: 10.1371/journal.pone.0157712 (PMC4912093; doi:10.1371/journal.pone.0157712)
Supplement: S1 Table — Cultivars, cultivars names provided by each country and by SPC. Country of origin, the country where the cultivar was collected. Max number of alleles, Maximum number of alleles for the eleven loci analyzed. Assessed Ploidy Level, the ploidy level assessed by chromosome counting or flow cytometry. MLG, multilocus genotype after Genotype analysis. MLL_threshold 8, the assignment of the cultivars to MLL or UG. Genotypes_STRUCTURE, the selected genotypes, i.e. all UG and one genotype per MLL, used for Bayesian structure analysis. Structure_K2_q_0.8, is the assignation of each genotype to Clusters 1, 2 or admixed after Bayesian structure analysis. (XLSX) [file pone.0157712.s003.xlsx]

## Sheet: Feuil1
Cultivars	Country of Origin	Max Number of Alleles	Assessed Ploidy Level	MLG	MLL_threshold 8	Genotypes_STRUCTURE	Structure_K2_q_0.8	Specific Location	Latitude Coordinate	Longitude Coordinate
Mo2	Burkina Faso	3		2	MLL2	MLL2	2	Mouhoun Collection	NA	NA
BDG_9	Burkina Faso	2		4	MLL4	MLL4	1	Bérégadougou	NA	NA
Bg1	Burkina Faso	3		12	MLL2			Diébougou Collection	NA	NA
GNA_16	Burkina Faso	2		4	MLL4			Guéna	NA	NA
Bg2	Burkina Faso	3	Triploid	23	MLL2			Gnaba Collection	NA	NA
Ba2_2	Burkina Faso	3	Triploid	2	MLL2			Bazèga Collection	NA	NA
Mo1	Burkina Faso	3		2	MLL2			Mouhoun Collection	NA	NA
KDR_10	Burkina Faso	3		23	MLL2			Koudiéré	NA	NA
Bl7	Burkina Faso	3	Triploid	2	MLL2			Balé Collection	NA	NA
Ba5_2	Burkina Faso	3		12	MLL2			Bazèga Collection	NA	NA
SFG_4	Burkina Faso	2		4	MLL4			Séréfédougou	NA	NA
Io2	Burkina Faso	3		12	MLL2			Ioba Collection	NA	NA
GNA_15	Burkina Faso	2		4	MLL4			Guéna	NA	NA
SFG_6	Burkina Faso	2		4	MLL4			Séréfédougou	NA	NA
KDR_7	Burkina Faso	3		2	MLL2			Koudiéré	NA	NA
KDR_3	Burkina Faso	3		2	MLL2			Koudiéré	NA	NA
KDR_9	Burkina Faso	3		23	MLL2			Koudiéré	NA	NA
Ka20_2	Burkina Faso	3	Triploid	23	MLL2			Kadiogo Collection	NA	NA
KDR_6	Burkina Faso	3		54	MLL2			Koudiéré	NA	NA
Ba10_2	Burkina Faso	3		2	MLL2			Bazèga Collection	NA	NA
Mo3	Burkina Faso	3	Triploid	2	MLL2			Mouhoun Collection	NA	NA
KDR_11	Burkina Faso	3		2	MLL2			Koudiéré	NA	NA
GNA_17	Burkina Faso	2		4	MLL4			Guéna	NA	NA
KDR_12	Burkina Faso	3		2	MLL2			Koudiéré Collection	NA	NA
Ba3_2	Burkina Faso	3		2	MLL2			Sagbtenga Collection	NA	NA
TKG_13	Burkina Faso	2		4	MLL4			Takélédougou	NA	NA
GNA_18	Burkina Faso	2		4	MLL4			Guéna	NA	NA
Ba9_2	Burkina Faso	3		2	MLL2			Konkassé Collection	NA	NA
Ka15_2	Burkina Faso	3		2	MLL2			Kossodo Collection	NA	NA
Ka10_2	Burkina Faso	3	Triploid	2	MLL2			Silmissin Collection	NA	NA
Io4	Burkina Faso	3		12	MLL2			Ioba Collection	NA	NA
Co1	Burkina Faso	2		4	MLL4			Comoé Collection	NA	NA
Ba1_2	Burkina Faso	3	Triploid	2	MLL2			Sagbtenga Collection	NA	NA
BDG_8	Burkina Faso	2		4	MLL4			Bérégadougou	NA	NA
BOK_26	Burkina Faso	2		110	MLL4			Bonko	NA	NA
BOK_25	Burkina Faso	2		4	MLL4			Bonko	NA	NA
KDR_1	Burkina Faso	3		23	MLL2			Koudiéré	NA	NA
Ko1	Burkina Faso	3		115	MLL2			Sourgoubila Collection	NA	NA
LGA_14	Burkina Faso	2		145	MLL4			Lougoua	NA	NA
Co_52	Costa Rica	3		105	MLL3			Javillos, San Carlos, Alajuela	NA	NA
Co_53	Costa Rica	3		3	MLL3			Javillos, San Carlos, Alajuela	NA	NA
Co_54	Costa Rica	3		111	UG90	UG90	2	Boca Arenal, San Carlos, Alajuela	NA	NA
Co_55	Costa Rica	2		4	MLL4			Santa Clara, San Carlos, Alajuela	NA	NA
Co_57	Costa Rica	3		112	MLL3			Javillos, San Carlos, Alajuela	NA	NA
SAO_11_019	Ghana	2		4	MLL4			Baaneekrom	7.08333	-3.53333
KA_11_028	Ghana	2		4	MLL4			Bekwai	7	-2.73333
ELO_11_022	Ghana	2		4	MLL4			Gambia No.2	6.73333	-3.58333
KA_11_003	Ghana	2		4	MLL4			Nkawkaw	6.31667	-1
KA_11_032	Ghana	2		4	MLL4			Gbiwegbe	8.73333	1.13333
KA_11_029	Ghana	3		5	MLL3			Agate	6.43333	1.76667
SAO_11_001	Ghana	2		4	MLL4			Okyerekrom	6.86667	-1.73333
SAO_11_010	Ghana	2		4	MLL4			Besiekrom	7.11667	-3.23333
SAO_11_026	Ghana	2		4	MLL4			Kwaso	6.86667	-2.4
SAO_11_036	Ghana	2		20	MLL4			NA	NA	NA
ELO_11_016	Ghana	2		4	MLL4			Agravi	6.73333	-3.55
SAO_11_021	Ghana	3		23	MLL2			Okyerekrom	6.78333	-2.73333
SAO_11_028	Ghana	2		4	MLL4			Bekwai	7	-2.73333
SAO_11_012	Ghana	2		4	MLL4			Wioso	7.5	-3.53333
SAO_11_025	Ghana	2		4	MLL4			Okyerekrom	6.78333	-2.73333
KA_11_009	Ghana	2		4	MLL4			Kawanopado	6.56667	-1.33333
KA_11_016	Ghana	2		4	MLL4			Capecoast Pedu	6.6	-2
SAO_11_030	Ghana	2		4	MLL4			Fumesua	7.35	-2.96667
SAO_11_024	Ghana	2		4	MLL4			Oweriho	6.35	-2.76667
KA_11_040	Ghana	2		4	MLL4			Okrakwadwokrom	7.61667	-0.733333
KA_11_020	Ghana	2		4	MLL4			Famayo Breman	5.63333	-1.38333
KA_11_049	Ghana	2		4	MLL4			NA	NA	NA
KA_11_022	Ghana	2		4	MLL4			NA	NA	NA
KA_11_041	Ghana	2		42	MLL4			Koforidua Zongo	7.46667	-0.616667
KA_11_046	Ghana	3		2	MLL2			NA	NA	NA
KA_11_042	Ghana	2		4	MLL4			Suhum	7.03333	-1.33333
SAO_11_003	Ghana	2		4	MLL4			Obenimase	7.75	-1.3
KA_11_019	Ghana	2		4	MLL4			Ankokrom	6.31667	-2.43333
KA_11_005	Ghana	2		4	MLL4			Danyansa Akwasiho	6.7	-1.5
KA_11_017	Ghana	2		4	MLL4			Ankaako Denkyira	6.6	-2
KA_11_014	Ghana	2		4	MLL4			Abakrampa	5.21667	-2.05
KA_11_027	Ghana	2		4	MLL4			Asuokaw	5.81667	-1.8
SAO_11_009	Ghana	2		4	MLL4			Okyerekrom	6.78333	-2.73333
KA_11_001	Ghana	2		4	MLL4			Sekyere Dankwa	7.36667	-2.36667
SAO_11_020	Ghana	2		4	MLL4			Magrivi	5.66667	-1.86667
SAO_11_004	Ghana	2		62	MLL4			Bibiani	6.9	-2.9
KA_11_048	Ghana	3		63	MLL2			NA	NA	NA
ELO_11_027	Ghana	2		4	MLL4			Yawbarimakrom	7.56667	-2.11667
KA_11_026	Ghana	2		4	MLL4			Mankron Junction	6.21667	-2.18333
KA_11_047	Ghana	3		67	MLL2			NA	NA	NA
SAO_11_008	Ghana	2		4	MLL4			Knust	7.35	-2.96667
KA_11_008	Ghana	2		4	MLL4			Amanfo Pon	5.91667	-2.41667
KA_11_021	Ghana	2		4	MLL4			Supunso Breman	5.66667	-2.38333
KA_11_013	Ghana	2		4	MLL4			Assin breku	6.13333	-2
KA_11_033	Ghana	2		4	MLL4			Golokwati	7.41667	1.38333
SAO_11_034	Ghana	3		67	MLL2			NA	NA	NA
KA_11_031	Ghana	2		4	MLL4			Jasikan	8.16667	2.06667
SAO_11_005	Ghana	2		4	MLL4			Okyerekrom	7.56667	-2.11667
SAO_11_029	Ghana	2		4	MLL4			Nyaboe	6.96667	-2
KA_11_015	Ghana	2		4	MLL4			Kyereku	6.61667	-2
KA_11_030	Ghana	2		4	MLL4			Kpandu Agudzi	7.46667	0.716667
ELO_11_017	Ghana	2		4	MLL4			Gambia No.2	6.73333	2.85
KA_11_007	Ghana	2		4	MLL4			Oda	6.5	-1.43333
Bunso	Ghana	2		4	MLL4			Bunso	6.73333	-1.85
KA_11_018	Ghana	2		4	MLL4			Praso Damang	6.6	-2
KA_11_044	Ghana	3		2	MLL2			NA	NA	NA
SAO_11_015	Ghana	2		90	MLL4			Kwaso	6.86667	-1.73333
KA_11_036	Ghana	2		4	MLL4			Ho-Ekokorpe	6.21667	1.21667
KA_11_023	Ghana	2		4	MLL4			Ahamadonko	6.2	-2.15
KA_11_038	Ghana	2		4	MLL4			Atimpoku	7.26667	0.566667
ELO_11_032	Ghana	2		4	MLL4			Lanorkrom	6.56667	-2.2
ELO_11_002	Ghana	2		4	MLL4			Gambia No.2	6.73333	-2.85
KA_11_035	Ghana	2		4	MLL4			Akrofo Agove	6.25	-0.566667
SAO_11_011	Ghana	2		4	MLL4			Baaneekrom	7.08333	-3.5
ELO_11_013	Ghana	2		4	MLL4			Jamasi	7.96667	-2.61667
SAO_11_014	Ghana	2		4	MLL4			Kwaso	6.86667	-1.73333
ELO_11_006	Ghana	2		4	MLL4			Abrakasu	7.96667	-2.61667
KA_11_037	Ghana	2		4	MLL4			Sokode Gbagle	6.91667	1.35
KA_11_002	Ghana	2		4	MLL4			New Abentensu	7.36667	-1.93333
KA_2011_025	Ghana	2		4	MLL4			Agona Swedu	6.28333	-1.66667
SAO_11_007	Ghana	3		2	MLL2			Okyerekrom	6.78333	-2.73333
KA_11_034	Ghana	2		4	MLL4			Kpeve	6.28333	-1.91667
SAO_11_031	Ghana	2		4	MLL4			Kwamo	7.51667	-2.66667
KA_11_006	Ghana	2		4	MLL4			Akoase	6.7	-1.5
SAO_11_033	Ghana	2		4	MLL4			Besiekrom	7.43333	-3.86667
KA_11_039	Ghana	2		4	MLL4			Odumasi Krobo	6.3	0.3
KA_11_024	Ghana	2		4	MLL4			Agona Nyarkrom	6.51667	-0.866667
SAO_11_034	Ghana	2		4	MLL4			NA	NA	NA
KA_11_004	Ghana	2		4	MLL4			Atwidie Kwahu	7.36667	-1.53333
KA11012	Ghana	2		4	MLL4			Asin Kusia	6.1	-1.85
GWADSOUF2	Guadeloupe	2		87	UG72	UG72	1	Caillebot, Le Moule	NA	NA
GWADVERT11	Guadeloupe	2		88	MLL34			Caillebot, Le Moule	NA	NA
GWADRAY2	Guadeloupe	2		8	MLL6			Caillebot, Le Moule	NA	NA
CTCRI_IND_23	India	3	Triploid	130	UG103	UG103	2	Meghalaya	NA	NA
CTCRI_IND_8	India	3	Triploid	25	UG20	UG20	2	Meghalaya	NA	NA
CTCRI_IND_36	India	2	Diploid	26	UG21	UG21	2	Meghalaya	NA	NA
CTCRI_IND_42	India	3	Triploid	28	UG23	UG23	A	Meghalaya	NA	NA
CTCRI_IND_15	India	3	Triploid	31	UG26	UG26	2	Meghalaya	NA	NA
CTCRI_IND_34	India	3	Triploid	51	UG43	UG43	2	Nadia,West Bengal	NA	NA
CTCRI_IND_33	India	3	Triploid	60	UG50	UG50	2	Godda,Jharkhand	NA	NA
CTCRI_IND_39	India	2	Diploid	72	UG59	UG59	2	Thiruvananthapuram, Kerala	NA	NA
CTCRI_IND_22	India	3	Triploid	89	UG73	UG73	2	Meghalaya	NA	NA
CTCRI_IND_40	India	3	Triploid	61	MLL51			Meghalaya	NA	NA
CTCRI_IND_12	India	3	Triploid	94	UG77	UG77	2	Meghalaya	NA	NA
CTCRI_IND_11	India	3	Triploid	96	UG78	UG78	2	Meghalaya	NA	NA
CTCRI_IND_26	India	3	Triploid	101	UG82	UG82	2	Godda,Jharkhand	NA	NA
CTCRI_IND_29	India	2	Diploid	102	UG83	UG83	2	Dhanbad,Jharkhand	NA	NA
CTCRI_IND_47	India	2	Diploid	121	UG96	UG96	2	Meghalaya	NA	NA
CTCRI_IND_6	India	3	Triploid	122	MLL97	MLL97	2	Meghalaya	NA	NA
CTCRI_IND_14	India	3	Triploid	124	UG98	UG98	2	Meghalaya	NA	NA
CTCRI_IND_16	India	2	Diploid	125	UG99	UG99	2	Meghalaya	NA	NA
CTCRI_IND_4	India	3	Triploid	126	UG100	UG100	A	Meghalaya	NA	NA
CTCRI_IND_49	India	3	Triploid	131	MLL97			Meghalaya	NA	NA
CTCRI_IND_43	India	3	Triploid	132	MLL97			Meghalaya	NA	NA
CTCRI_IND_10	India	3	Triploid	135	MLL97			Meghalaya	NA	NA
CTCRI_IND_20	India	3	Triploid	138	UG108	UG108	A	Meghalaya	NA	NA
CTCRI_IND_37	India	2	Diploid	139	UG109	UG109	A	Purulia, West Bengal	NA	NA
CTCRI_IND_48	India	3	Triploid	140	MLL45			Meghalaya	NA	NA
CTCRI_IND_44	India	3	Triploid	141	MLL110	MLL110	2	Dumka,Jharkhand	NA	NA
CTCRI_IND_30	India	3	Triploid	142	UG111	UG111	2	Dumka,Jharkhand	NA	NA
CTCRI_IND_35	India	3	Triploid	143	UG112	UG112	A	Bavikot, Almora,Uttar Pradesh	NA	NA
CTCRI_IND_17	India	3	Triploid	146	MLL97			Meghalaya	NA	NA
CTCRI_IND_41	India	3	Triploid	146	MLL97			Meghalaya	NA	NA
CTCRI_IND_25	India	3	Triploid	148	UG114	UG114	2	Bhinajpur,WestBengal	NA	NA
CTCRI_IND_45	India	2	Diploid	149	UG115	UG115	2	Meghalaya	NA	NA
CTCRI_IND_18	India	3	Triploid	150	UG116	UG116	2	Meghalaya	NA	NA
CTCRI_IND_46	India	3	Triploid	157	MLL121	MLL121	2	Meghalaya	NA	NA
CTCRI_IND_5	India	3	Triploid	158	MLL121			Meghalaya	NA	NA
CTCRI_IND_24	India	3	Triploid	159	UG122	UG122	2	Meghalaya	NA	NA
CTCRI_IND_3	India	3	Triploid	161	UG124	UG124	2	Ghasi Hills, Naga land	NA	NA
CTCRI_IND_2	India	2	Diploid	166	UG129	UG129	2	Ghasi Hills, Naga land	NA	NA
CTCRI_IND_7	India	2	Diploid	167	UG130	UG130	2	Meghalaya	NA	NA
CTCRI_IND_1	India	2	Diploid	168	UG131	UG131	2	Perunthalmanna,Kerala	NA	NA
CTCRI_IND_32	India	3	Triploid	169	UG132	UG132	2	Dumka,Jharkhand	NA	NA
CTCRI_IND_21	India	2	Diploid	170	UG133	UG133	2	Meghalaya	NA	NA
CTCRI_IND_13	India	2	Diploid	171	UG134	UG134	A	Meghalaya	NA	NA
TANSAO_ID058	Indonesia	2	Diploid	1	MLL1	MLL1	1	Bogor	NA	NA
INA_61	Indonesia	3		10	UG8	UG8	A	Cikidang, Sukabumi	NA	NA
INA_21	Indonesia	2		15	UG12	UG12	A	Baranangsiang, Bogor	NA	NA
INA_98	Indonesia	2		18	UG15	UG15	1	Caringin, Bogor	NA	NA
TANSAO_ID555	Indonesia	2	Diploid	19	MLL16	MLL16	1	Bogor	NA	NA
INA_548	Indonesia	2		22	UG18	UG18	1	Semir, Sumedang	NA	NA
TANSAO_ID245	Indonesia	2	Diploid	24	MLL19	MLL19	1	Bogor	NA	NA
INA_247	Indonesia	2		24	MLL19			Kaliurang, DIY	NA	NA
INA_409	Indonesia	2		27	UG22	UG22	1	Lebak, Banten	NA	NA
TANSAO_ID083	Indonesia	2	Diploid	1	MLL1			Bogor	NA	NA
TANSAO_ID328	Indonesia	2	Diploid	30	UG25	UG25	A	Bogor	NA	NA
INA_41	Indonesia	2		32	UG27	UG27	1	Ciomas, Bogor	NA	NA
INA_182	Indonesia	2		35	UG30	UG30	A	Nanggung, Bogor	NA	NA
INA_551	Indonesia	2		36	UG31	UG31	2	Tanjungsari, Sumedang	NA	NA
TANSAO_ID383	Indonesia	2	Diploid	38	UG33	UG33	1	Bogor	NA	NA
TANSAO_ID811	Indonesia	2		40	UG35	UG35	1	Bogor	NA	NA
INA_86	Indonesia	2		41	MLL36	MLL36	A	Cijeruk, Bogor	NA	NA
INA_411	Indonesia	2		44	UG38	UG38	1	Lebak, Banten	NA	NA
INA_9	Indonesia	3		49	UG42	UG42	1	Pontianak, Kalbar	NA	NA
INA_366	Indonesia	2		11	MLL9			Lebak, Banten	NA	NA
TANSAO_ID392	Indonesia	2	Diploid	55	MLL45	MLL45	2	Bogor	NA	NA
INA_469	Indonesia	2		58	UG48	UG48	1	Cigudeg, Bogor	NA	NA
INA_37	Indonesia	3		61	MLL51	MLL51	2	Cibinong, Bogor	NA	NA
TANSAO_ID280	Indonesia	2	Diploid	11	MLL9			Bogor	NA	NA
INA_90	Indonesia	2		11	MLL9			Caringin, Bogor	NA	NA
TANSAO_ID311	Indonesia	2	Diploid	74	MLL29			Bogor	NA	NA
TANSAO_ID524	Indonesia	2		84	UG69	UG69	2	Bogor	NA	NA
TANSAO_ID497	Indonesia	3	Triploid	86	UG71	UG71	2	Bogor	NA	NA
INA_399	Indonesia	2		92	UG75	UG75	1	Pandeglang, Banten	NA	NA
INA_388	Indonesia	2		93	UG76	UG76	2	Saketi, Banten	NA	NA
INA_35	Indonesia	2		95	MLL1			Cibinong, Bogor	NA	NA
INA_185	Indonesia	2		100	UG81	UG81	1	Nanggung, Bogor	NA	NA
TANSAO_ID320	Indonesia	2	Diploid	103	UG84	UG84	1	Bogor	NA	NA
TANSAO_ID316	Indonesia	2		109	UG89	UG89	1	Bogor	NA	NA
TANSAO_ID225	Indonesia	2	Diploid	113	MLL16			Bogor	NA	NA
INA_81	Indonesia	2		114	UG91	UG91	1	Parung Kunda, Sukabumi	NA	NA
TANSAO_ID377	Indonesia	2	Diploid	118	UG93	UG93	A	Bogor	NA	NA
JPN06	Japan	3		128	MLL3			Tsukuba	NA	NA
JPN02	Japan	3		155	MLL104			Tsukuba	NA	NA
Mdg3	Madagascar	2		52	MLL4			Nanisana	NA	NA
Mdg19	Madagascar	2		172	MLL36			Niarovana Caroline	NA	NA
Mdg21	Madagascar	2		52	MLL4			Miaronarivo Itasy	NA	NA
Mdg22	Madagascar	2		173	UG135	UG135	1	Miaronarivo Itasy	NA	NA
Mdg8	Madagascar	2		52	MLL4			Antanifotsy	NA	NA
Mdg1	Madagascar	2		174	MLL4			Ifanadiana	NA	NA
Mdg2	Madagascar	2		52	MLL4			Nanisana	NA	NA
Mdg11	Madagascar	2		175	MLL4			Niarovana Caroline	NA	NA
Mdg12	Madagascar	2		176	MLL4			Niarovana Caroline	NA	NA
Mdg13	Madagascar	2		172	MLL36			Niarovana Caroline	NA	NA
Mdg16	Madagascar	3		177	UG136	UG136	2	Niarovana Caroline	NA	NA
Mdg17	Madagascar	3		178	UG137	UG137	2	Niarovana Caroline	NA	NA
ISOP2210	Madeira	3		147	MLL3			Junqueira, Porto Moniz	32.8539	-17.1748
ISOP2216	Madeira	3		151	UG117	UG117	2	Terça, santa Cruz	32.6986	-16.7831
ISOP2217	Madeira	2		154	UG119	UG119	2	Ribeira, Ponta do Sol	32.6888	-17.0967
ISOP2218	Madeira	3		163	UG126	UG126	2	Ribeira, Ponta do Sol	32.6888	-17.0967
ISOP2207	Madeira	3		164	UG127	UG127	2	Ilha, Santana	32.7953	-16.9087
TANSAO_MY035	Malaysia	2	Diploid	82	UG67	UG67	A	Selangor	NA	NA
TANSAO_MY142	Malaysia	2	Diploid	120	UG95	UG95	A	Selangor	NA	NA
CA_972_01	Martinique	2		8	MLL6	MLL6	1	Rivière Romanet, Ste Marie	NA	NA
CA_972_07	Martinique	2		39	MLL34	MLL34	1	Beaufort, Ste Marie	NA	NA
CA_972_19	Martinique	2		48	MLL6			Bezaudin (3Îlets) Ste Marie	NA	NA
CA_972_16	Martinique	2		39	MLL34			Bezaudin (3Îlets) Ste Marie	NA	NA
CA_972_04	Martinique	2		39	MLL34			Rivière Romanet, Ste Marie	NA	NA
CA_972_13	Martinique	2		8	MLL6			Bezaudin (3Îlets) Ste Marie	NA	NA
CA_972_10	Martinique	2		104	UG85	UG85	1	Beaufort, Ste Marie	NA	NA
CA97228	Martinique	2		152	MLL34			Bois Lézard, Gros -Morne	NA	NA
CA97225	Martinique	2		152	MLL34			Bois Lézard, Gros -Morne	NA	NA
CA97222	Martinique	2		8	MLL6			Bezaudin (3Îlets) Ste Marie	NA	NA
NCe003	Nigeria	3		141	MLL110			NA	NA	NA
TANSAO_PH108	Philippines	2		52	MLL4			Baybay	NA	NA
TANSAO_PH049	Philippines	2	Diploid	59	UG49	UG49	1	Baybay	NA	NA
TANSAO_PH086	Philippines	2	Diploid	69	UG56	UG56	1	Baybay	NA	NA
TANSAO_PH063	Philippines	2	Diploid	78	MLL64	MLL64	1	Baybay	NA	NA
TANSAO_PH039	Philippines	2	Diploid	79	UG65	UG65	1	Baybay	NA	NA
TANSAO_PH014	Philippines	2	Diploid	85	UG70	UG70	1	Baybay	NA	NA
TANSAO_PH070	Philippines	2	Diploid	1	MLL1			Baybay	NA	NA
TANSAO_PH003	Philippines	2		78	MLL64			Baybay	NA	NA
TANSAO_PH054	Philippines	2	Diploid	99	UG80	UG80	1	Baybay	NA	NA
TANSAO_PH103	Philippines	2	Diploid	108	UG88	UG88	1	Baybay	NA	NA
TANSAO_PH038	Philippines	2	Diploid	116	UG92	UG92	1	Baybay	NA	NA
Numkowe	PNG	2		127	UG101	UG101	1	Poahom	NA	NA
MT08	PNG	2		129	UG102	UG102	1	Lawatbulus	NA	NA
BC722	PNG	2		134	UG105	UG105	1	Musu	NA	NA
MB11	PNG	2		136	UG106	UG106	1	Penlolo	NA	NA
BC737	PNG	2		137	UG107	UG107	1	Pasi-DPi(Kensisis)	NA	NA
JY11	PNG	2		144	UG113	UG113	1	Musom-Tale	NA	NA
C5-245	PNG	2		153	UG118	UG118	1	NARI-Bubia Research Station	NA	NA
293	PNG	2		156	UG120	UG120	1	NA	NA	NA
LaeGreen	PNG	2		160	UG123	UG123	1	Poahom	NA	NA
NT-01	PNG	2		162	UG125	UG125	1	NARI-Bubia Research Station	NA	NA
BC871	PNG	2		165	UG128	UG128	1	Taleko	NA	NA
CRA0003	Reunion Isl.	2		4	MLL4			NA	NA	NA
CRA0004	Reunion Isl.	2		4	MLL4			NA	NA	NA
CRA0006	Reunion Isl.	3		3	MLL3			NA	NA	NA
SA_01	South Africa	3		3	MLL3	MLL3	A	Hluhluwe	-28.016	32.266
SA_02	South Africa	3		5	MLL3			Hluhluwe	-28.016	32.266
SA_03	South Africa	3		6	MLL3			Hluhluwe	-28.016	32.266
SA_04	South Africa	3		5	MLL3			Hluhluwe	-28.016	32.266
SA_06	South Africa	3		6	MLL3			Mkuze	-27.6	32.033
SA_07	South Africa	3		5	MLL3			Mkuze	-27.6	32.033
SA_08	South Africa	3		5	MLL3			Maphumulo	-29.015	31.066
SA_09	South Africa	3		5	MLL3			Durban	-29.85	31
SA_10	South Africa	3		5	MLL3			Durban	-29.85	31
SA_11	South Africa	3		5	MLL3			Durban	-29.85	31
SA_12	South Africa	3		5	MLL3			Durban	-29.85	31
SA_13	South Africa	3		5	MLL3			Durban	-29.85	31
SA_14	South Africa	3		50	MLL3			Mkuze	-27.6	32.033
SA_15	South Africa	3		5	MLL3			Mkuze	-27.6	32.033
SA_16	South Africa	3		5	MLL3			Mkuze	-27.6	32.033
SA_17	South Africa	3		50	MLL3			Mkuze	-27.6	32.033
SA_18	South Africa	3		50	MLL3			Jozini	-27.416	32.066
SA_19	South Africa	3		5	MLL3			Jozini	-27.416	32.066
SA_20	South Africa	3		50	MLL3			Jozini	-27.416	32.066
SA_21	South Africa	3		5	MLL3			Jozini	-27.416	32.066
SA_22	South Africa	3		5	MLL3			Jozini	-27.416	32.066
SA_23	South Africa	3		5	MLL3			Jozini	-27.416	32.066
SA_24	South Africa	3		5	MLL3			Jozini	-27.416	32.066
SA_25	South Africa	3		5	MLL3			Jozini	-27.416	32.066
SA_26	South Africa	3		5	MLL3			Jozini	-27.416	32.066
SA__27	South Africa	3		5	MLL3			NA	NA	NA
SA_28	South Africa	3		5	MLL3			Jozini	-27.416	32.066
SA_29	South Africa	3		97	MLL3			Jozini	-27.416	32.066
SA_30	South Africa	3		5	MLL3			Jozini	-27.416	32.066
SA_31	South Africa	3		3	MLL3			Mbazwana	-27.466	32.583
SA_32	South Africa	3		5	MLL3			Mbazwana	-27.466	32.583
SA_33	South Africa	3		5	MLL3			Mbazwana	-27.466	32.583
SA_58	South Africa	3		123	MLL3			Maphumulo	-29.15	31.066
SA_51	South Africa	3		123	MLL3			Umvuzane	-29.92	30.72
SA_34	South Africa	3		3	MLL3			Mbazwana	-27.466	32.583
SA_56	South Africa	3		133	MLL104	MLL104	2	Nkangala	-27.416	32.166
SA_38	South Africa	3		3	MLL3			Mbazwana	-27.466	32.583
SA_54	South Africa	3		3	MLL3			Berea	-28.9106	31.5025
SA_42	South Africa	3		3	MLL3			Nkelekethe	-32.2097	28.5692
SA_44	South Africa	3		3	MLL3			Mbudu	-31.32	29.57
SA_43	South Africa	3		133	MLL104			Tshandashe	-31.3378	29.5261
SA_47	South Africa	3		3	MLL3			Engonyameni	-29.96	30.8292
SA_37	South Africa	3		3	MLL3			Mbazwana	-27.466	32.583
SA_55	South Africa	3		3	MLL3			Nyongani	-25.0944	31.3208
SA_39	South Africa	3		147	MLL3			Mbazwana	-27.466	32.583
SA_46	South Africa	3		123	MLL3			Engonyameni	-29.96	30.8292
SA_57	South Africa	3		133	MLL104			Dlomo-dlomo	-28.72	31.88
SA_41	South Africa	3		133	MLL104			Jozini	-27.416	32.166
SA_52	South Africa	3		3	MLL3			Ntumeni	-28.8653	31.3267
SA_45	South Africa	3		3	MLL3			Elucingweni	-31.66	29.04
SA_49	South Africa	3		3	MLL3			Esijwini	-29.92	30.72
SA_48	South Africa	3		123	MLL3			Engonyameni	-29.96	30.8292
SA_40	South Africa	3		3	MLL3			Jozini	-27.416	32.166
SA_36	South Africa	3		3	MLL3			Mbazwana	-27.466	32.583
SA_53	South Africa	3		3	MLL3			Ethawini	-28.8978	31.5125
SA_35	South Africa	3		123	MLL3			Mbazwana	-27.466	32.583
TANSAO_TH001	Thailand	2	Diploid	11	MLL9	MLL9	A	Phichit	NA	NA
TANSAO_TH012	Thailand	2	Diploid	68	UG55	UG55	1	Phichit	NA	NA
SLU01_12	Trinidad & Tobago	2		117	MLL34			NA	NA	NA
BTV1	Vanuatu	2		98	UG79	UG79	1	Lollossori	-15.4	167.833
HLB001	Vanuatu	2		37	UG32	UG32	1	Teouma	-17.7	168.3
HLB011	Vanuatu	2		53	UG44	UG44	1	Teouma	-17.7	168.3
HLB033	Vanuatu	2		73	UG60	UG60	1	Teouma	-17.7	168.3
ID311	Vanuatu	2		34	MLL29	MLL29	1	Santo	-15.3833	166.85
ID311XNC_PNG	Vanuatu	2		76	UG62	UG62	1	Santo	-15.3833	166.85
MS1	Vanuatu	2		119	UG94	UG94	1	Lollossori	-15.3833	166.85
ST1082	Vanuatu	2		46	UG40	UG40	1	Pessena	-15.3833	166.85
ST1120	Vanuatu	2		64	UG52	UG52	1	Pessena	-15.3833	166.85
ST1197	Vanuatu	2		43	UG37	UG37	1	Pessena	-15.3833	166.85
ST1209	Vanuatu	2		45	UG39	UG39	1	Pessena	-15.3833	166.85
ST1245	Vanuatu	2		33	UG28	UG28	1	Pessena	-15.3833	166.85
ST1268	Vanuatu	2		77	UG63	UG63	1	Lamlou	-16.3	167.5
ST1271	Vanuatu	2		13	UG10	UG10	1	Lamlou	-16.3	167.5
ST1274	Vanuatu	2		17	UG14	UG14	1	Lamlou	-16.3	167.5
ST1279	Vanuatu	2		66	UG54	UG54	1	Lamlou	-16.3	167.5
ST1440	Vanuatu	2		21	UG17	UG17	1	Brenwé	-16.3	167.5
ST1702	Vanuatu	2		7	UG5	UG5	1	Métarouk	-15.75	168.183
ST1703	Vanuatu	2		83	UG68	UG68	1	Métarouk	-15.75	168.183
ST1732	Vanuatu	2		16	UG13	UG13	1	Métarouk	-15.75	168.183
ST1757	Vanuatu	2		75	UG61	UG61	1	Métarouk	-15.75	168.183
ST1813	Vanuatu	2		65	UG53	UG53	1	Lollossori	-15.75	168.183
ST1825	Vanuatu	2		56	UG46	UG46	1	Lollossori	-15.75	168.183
ST1913	Vanuatu	2		14	UG11	UG11	1	Lollossori	-15.75	168.183
VU006	Vanuatu	2		57	UG47	UG47	1	Pentecost	-15.75	168.183
VU1439	Vanuatu	2		91	UG74	UG74	1	Malekula	-16.3	167.5
VU144	Vanuatu	2		106	UG86	UG86	1	Santo	-15.3833	166.85
VU1765	Vanuatu	2		9	UG7	UG7	1	Pentecost	-15.75	168.183
VU1859	Vanuatu	2		70	UG57	UG57	1	Ambae	-15.4	167.833
VU190	Vanuatu	2		29	UG24	UG24	1	Santo	-15.3833	166.85
VU370XID316	Vanuatu	2		47	UG41	UG41	1	Santo	-15.3833	166.85
TANSAO_VN134	Vietnam	3	Triploid	80	MLL3			Hanoi	NA	NA
TANSAO_VN050	Vietnam	2		81	UG66	UG66	1	Hanoi	NA	NA
TANSAO_VN003	Vietnam	2		107	UG87	UG87	1	Hanoi	NA	NA
