# Supplementary material for: Genetic Diversification and Dispersal of Taro (Colocasia esculenta (L.) Schott)
Source: PLoS One. 2016 Jun 17;11(6):e0157712. doi: 10.1371/journal.pone.0157712 (PMC4912093; doi:10.1371/journal.pone.0157712)
Supplement: S3 Table — N, number of genotypes within each cluster. An, total number of alleles, Ae’, number of effective alleles, AP, number of private alleles, I, Shannon's information index, μh, unbiased diversity. (XLSX) [file pone.0157712.s005.xlsx]

## Sheet: Feuil1
	N	An	Ae'	Ap	I	uh
C1	76	1.12308	1.1374	45	0.157222	0.0941662
C2	44	1.25128	1.19682	57	0.214449	0.133562
